# Supplementary material for: High-Performance Photodetectors Based on the 2D SiAs/SnS2 Heterojunction
Source: Nanomaterials (Basel). 2022 Jan 24;12(3):371. doi: 10.3390/nano12030371 (PMC8840698; doi:10.3390/nano12030371)
Supplement: Supplementary file 1 [file nanomaterials-12-00371-s001.zip]

Archive with 1 entries (1 files):
- nanomaterials-1529511-supplementary.pdf
